# Supplementary material for: Densification and Proton Conductivity of La1-xBaxScO3-δ Electrolyte Membranes
Source: Membranes (Basel). 2022 Oct 31;12(11):1084. doi: 10.3390/membranes12111084 (PMC9698234; doi:10.3390/membranes12111084)
Supplement: Supplementary file 1 [file membranes-12-01084-s001.zip]

Archive with 1 entries (1 files):
- membranes-1978321-supplementary-done.pdf
